# Supplementary material for: Silencing of the Mycorrhiza-Inducible Phosphate Transporter TaPT3-2D in Wheat Enhances Pathogen Susceptibility and Impairs Arbuscular Mycorrhizal Symbiosis
Source: Plants (Basel). 2026 Jan 1;15(1):118. doi: 10.3390/plants15010118 (PMC12787379; doi:10.3390/plants15010118)
Supplement: Supplementary file 1 [file plants-15-00118-s001.zip › Tables.xlsx]

## Sheet: Table S1
Table S1 Accession numbers of PHT proteins for constructing phylogenetic tree of TaPT3-2D
Protein name	Protein length (aa)	Accession no.
AtPT1	524	Q8VYM2
AtPT2	524	Q96243
AtPT3	521	O48639
AtPT4	534	Q96303
AtPT5	542	Q8GYF4
AtPT6	516	Q9ZWT3
AtPT7	526	Q494P0
AtPT8	541	Q9SYQ1
AtPT9	532	Q9S735
OsPT1	527	Q8H6H4
OsPT2	528	Q8GSD9
OsPT3	526	Q7XDZ7
OsPT4	538	Q8H6H2
OsPT5	548	Q7X7V2
OsPT6	534	Q8H6H0
OsPT7	526	Q8H6G9
OsPT8	541	Q8H6G8
OsPT9	582	Q8H6G7
OsPT10	552	Q69T94
OsPT11	555	Q94DB8
OsPT12	541	Q8H074
OsPT13	508	Q7XRH8
TaPht-myc	533	CAH25730
TaPT1-2B	512	XP_044319030
TaPT2-2D	529	XP_044327393
TaPT3-2D	556	XP_044327394
ScPHO84	586	KZV08715

## Sheet: Table S2
Table S2 Identities of PHT proteins used for constructing the phylogenetic tree of TaPT3-2D
	ScPHO84	AtPT8	AtPT9	AtPT5	AtPT4	AtPT7	AtPT6	AtPT1	AtPT3	AtPT2	OsPT11	OsPT7	OsPT12	OsPT1	OsPT2	OsPT5	OsPT4	OsPT13	OsPT9	OsPT10	OsPT6	OsPT3	TaPht-myc	OsPT8	TaPT1-2B	TaPT2-2D	TaPT3-2D
ScPHO84	100	45.28	45.77	47.01	47.7	47.03	45.59	44.26	46.55	44.43	45.31	45.6	45.87	46.99	47.17	49.76	47.27	45.97	15.4	46.55	47.6	47.73	44.99	48.48	43.94	42.02	44.08
AtPT8	45.28	100	84.18	61.84	62.21	62.39	59.57	60.94	60.25	60.73	55.86	58.81	60.94	59.61	60.11	59.36	61.62	60.8	21.68	68.63	61.58	59.36	59.29	61.11	56.41	56.32	57.98
AtPT9	45.7	84.18	100	61.07	62.41	64.14	59.34	61.29	62.43	61.47	59.27	60.83	60	61.84	64.08	61.09	63.15	60.73	21.49	67.76	61.83	62.52	60.68	62.99	58.89	56.64	59.32
AtPT5	47.01	61.84	61.07	100	86.03	85.48	76.1	82.12	83.24	82.12	68.11	80.26	80.91	78.98	80.26	82.07	83.15	70.02	20.07	64.9	80.51	78.95	74.23	81.65	66.25	64.97	69.45
AtPT4	47.7	62.21	62.41	86.03	100	92.41	79.66	85.98	86.36	85.98	67.36	83.46	83.46	81.31	82.06	82.61	84.69	70.75	18.89	63.91	85.08	81.56	77.65	83.54	66.43	65.78	68.22
AtPT7	47.03	62.39	64.14	85.48	92.41	100	78.33	83.89	84.97	84.07	69.89	82.14	81.87	80.52	81.82	82.18	82.48	70.59	20.1	62.57	84.71	80.04	74.21	83.46	66.91	66.73	67.86
AtPT6	45.59	59.57	59.34	76.1	79.66	78.33	100	78.61	79.06	78.61	68.43	77.31	78.31	76.5	77.11	75.5	76.57	68.86	17.76	62.01	78.81	77.49	71.96	78.49	65.68	64.94	68.83
AtPT1	44.26	60.94	61.29	82.12	85.98	83.89	78.61	100	96.38	100	68.47	82.99	80.59	81.13	80.49	79.35	80.78	67.69	19.38	64.21	81.78	82.26	73.83	80.51	67.21	64.66	67.68
AtPT3	46.55	60.25	62.43	83.24	86.36	84.97	79.06	96.38	100	96.38	67.42	83.11	81.22	81.7	81.54	80.22	81.33	66.97	18.4	63.81	82.16	82.04	74.77	80.88	65.46	63.78	68.41
AtPT2	44.43	60.73	61.47	82.12	85.98	84.07	78.61	100	96.38	100	68.88	83.18	80.59	81.32	80.49	79.53	80.96	68.11	19.38	64.21	81.78	82.26	73.83	80.51	67.4	64.66	67.5
OsPT11	45.31	55.86	59.27	68.11	67.36	69.89	68.43	68.47	67.42	68.88	100	67.6	67.65	66.49	67.37	66.72	65.64	62.21	18.64	60.1	66.49	66.32	63.33	68.44	62.83	60.38	62.28
OsPT7	45.6	58.81	60.83	80.26	83.46	82.14	77.31	82.99	83.11	83.18	67.6	100	81.72	81.26	81.12	81.13	80.92	66.67	19.14	62.94	85.42	80.98	73.85	82.27	63.44	61.01	66.43
OsPT12	45.87	60.94	60	80.91	83.46	81.87	78.31	80.59	81.22	80.59	67.65	81.72	100	82.05	81.03	81.77	83.98	70.91	19.41	62.46	83.7	82.45	76.61	89.23	67.76	66.31	69.35
OsPT1	46.99	59.61	61.84	78.98	81.31	80.52	76.5	81.13	81.7	81.32	66.49	81.26	82.05	100	91.12	80.18	82.1	69.8	18.64	63.32	80.48	93.03	74.53	83.21	66.11	64.59	68.18
OsPT2	47.17	60.11	64.08	80.26	82.06	81.82	77.11	80.49	81.54	80.49	67.37	81.12	81.03	91.12	100	78.44	80.59	71.27	19.28	62.76	80.48	89.83	73.22	82.39	66	64.23	68.72
OsPT5	49.76	59.36	61.09	82.07	82.61	82.18	75.5	79.35	80.22	79.53	66.72	81.13	81.77	80.18	78.44	100	91.82	69.05	19.02	62.89	79.75	81.45	74.55	84.14	66.96	63.97	69.01
OsPT4	47.27	61.62	63.15	83.15	84.69	82.48	76.57	80.78	81.33	80.96	65.64	80.92	83.98	82.1	80.59	91.82	100	71.88	18.99	64.89	82	83.06	76.24	84.66	68.92	65.85	69.52
OsPT13	45.97	60.94	60.73	70.02	70.75	70.59	68.86	67.69	66.97	68.11	62.21	66.67	70.91	69.8	71.27	69.05	71.88	100	19.21	58.27	70.16	69.36	65.14	70.34	81.94	79.81	72.64
OsPT9	15.4	21.68	21.49	20.07	18.89	20.1	17.76	19.38	18.4	19.38	18.64	19.14	19.41	18.64	19.28	19.02	18.99	19.21	100	32.05	18.6	18.4	18.59	19.34	19.06	17.53	17.45
OsPT10	46.55	68.63	67.76	64.9	63.91	62.57	62.01	64.21	63.81	64.21	60.1	62.94	62.46	63.32	62.76	62.89	64.89	58.27	32.05	100	61.61	63.32	60.66	62.48	59.39	57.12	58.95
OsPT6	47.6	61.58	61.83	80.51	85.08	84.71	78.81	81.78	82.16	81.78	66.49	85.42	83.7	80.48	80.48	79.75	82	70.16	18.6	61.61	100	80.78	75.46	83.15	64.87	63.67	67.73
OsPT3	47.73	59.36	62.52	78.95	81.56	80.04	77.49	82.26	82.04	82.26	66.09	80.98	82.45	93.03	89.83	81.45	83.06	69.36	18.4	63.32	80.78	100	74.3	84.71	65.76	64.6	68.84
TaPht-myc	44.99	59.29	60.68	74.23	77.65	74.21	71.96	73.83	74.77	73.83	63.33	73.85	76.61	74.53	73.22	74.55	76.24	65.14	18.59	60.66	75.46	74.3	100	76.7	62.96	61.48	66.13
OsPT8	48.48	61.11	63.23	81.65	83.54	83.46	78.49	80.51	80.88	80.51	68.44	82.27	89.23	83.21	82.39	84.14	84.66	70.34	19.34	62.48	83.15	84.71	76.7	100	66.91	65.44	70.79
TaPT1-2B	43.94	56.41	58.89	66.25	66.43	66.91	65.68	67.21	65.46	67.4	62.83	63.44	68.68	66.11	66	66.96	68.92	81.94	19.06	59.39	64.87	65.76	62.96	66.91	100	92.48	69.96
TaPT2-2D	42.02	56.32	56.64	64.97	65.78	66.73	64.94	64.66	63.78	64.66	60.38	61.01	66.31	64.59	64.23	63.97	65.85	79.81	17.53	57.12	63.67	64.6	61.48	65.44	92.48	100	67.08
TaPT3-2D	44.08	57.98	59.32	69.45	68.95	67.86	68.83	67.68	68.41	67.5	62.28	66.43	69.35	68.18	68.72	69.01	69.52	72.64	17.45	58.95	67.73	68.84	66.13	70.79	69.96	67.08	100

## Sheet: Table S3
Table S3 Primers used in this study.
Types of amplification	Names of genes	Accession no. of the identified genes	Primer pairs
qPCR	TaPT3-2D	TraesCS2D02G045700	F:5’-CCACCACTTTCATCCTGCCT-3’
			R: 5’-CACCCTGCCAGAAGAAGGAG-3’
	TaPht-myc	TraesCS6B02G257500	F:5’-GCGTATGACGAAGACCACAT-3’
			R: 5’-TGTCCTGCTCGCCGCTGAGT-3’
	TaACTIN	TraesCS5B02G124100	F:5’-CCAGGTATCGCTGACCGTAT-3’
			R: 5’-GCTGAGTGAGGCTAGGATGG-3’
	TaPT1-2B	TraesCS2B02G059100	F:5’- TCAGGCTGCTTGACATTGAC -3’
			R: 5’- GACGGCGAATCCATATTTGT -3’
	TaPT2-2D	TraesCS2D02G045600	F:5’- CTTATGCTAGTGTCTTGGTGC -3’
			R: 5’- AGGGACATATGTTGCCCTGC -3’
	TaPR4A	AJ006098.1	F:5’- CGTCTTCACCAAGATCGACA -3’
			R: 5’- GGCAGTCGACGAACTGGTA -3’
	Ggt-18S rRNA	FJ771002.1	F:5’- CGAACTCGGTCGTTTAGAGG -3’
			R: 5’- GGTATGTTCACAGGGGTTGG -3’
	Bs-18S rRNA	KM066949	F:5’- CACTTGTTGTTTCCTGGGCG-3’
			R: 5’- CGCTGCGTTCTTCATCGATG-3’
Subcellular location vector construction	TaPT3-2D	TraesCS2D02G045700	F:5’- GGAATTCATGCCATGGCGGCAGCCA-3’
			R: 5’- CGGTCGACCTATATAGTAAATAGAGG-3’
Yeast complementation assay	TaPT3-2D	TraesCS2D02G045700	F:5’-GGAATTCATGCCATGGCGGCAGCCA-3’
			R: 5’-ATAAGAATGCGGCCGCCTATATAGTAAATAGAGG-3’
VIGS	TaPT3-2D	TraesCS2D02G045700	F:5’-TAGAATTCCACCGTTCACGCAAGAGC-3’
			F:5’-TAGGATCCAGCAGGGATGGCGCCTAC-3’
Notes, F: forward primer; R: reverse primer.
